# Supplementary material for: DICER1 syndrome and embryonal rhabdomyosarcoma of the cervix: a case report and literature review
Source: Front Pediatr. 2023 May 5;11:1150418. doi: 10.3389/fped.2023.1150418 (PMC10196141; doi:10.3389/fped.2023.1150418)
Supplement: Supplementary file 1 [file Table1.xlsx]

## Sheet: Feuil1
SYMBOL	NAME	HGNC ID	CHROMOSOME
ABCA12	ATP binding cassette subfamily A member 12	14637	2q35
ABCD1	ATP binding cassette subfamily D member 1	61	Xq28
ABCG8	ATP binding cassette subfamily G member 8	13887	2p21
ACADM	acyl-CoA dehydrogenase medium chain	89	1p31.1
ACER3	alkaline ceramidase 3	16066	11q13.5
AIP	aryl hydrocarbon receptor interacting protein	358	11q13.2
AKT1	AKT serine/threonine kinase 1	391	14q32.33
ALDH3A2	aldehyde dehydrogenase 3 family member A2	403	17p11.2
ALK	ALK receptor tyrosine kinase	427	2p23.2-p23.1
AP2S1	adaptor related protein complex 2 subunit sigma 1	565	19q13.32
AR	androgen receptor	644	Xq12
ARSA	arylsulfatase A	713	22q13.33
ARSB	arylsulfatase B	714	5q14.1
ASAH1	N-acylsphingosine amidohydrolase 1	735	8p22
ASAH2	N-acylsphingosine amidohydrolase 2	18860	10q11.23
ATRX	ATRX chromatin remodeler	886	Xq21.1
B4GALNT1	beta-1,4-N-acetyl-galactosaminyltransferase 1	4117	12q13.3
BAP1	BRCA1 associated protein 1	950	3p21.1
BRAF	B-Raf proto-oncogene, serine/threonine kinase	1097	7q34
CASR	calcium sensing receptor	1514	3q13.33-q21.1
CDC73	cell division cycle 73	16783	1q31.2
CDKN1A	cyclin dependent kinase inhibitor 1A	1784	6p21.2
CDKN1B	cyclin dependent kinase inhibitor 1B	1785	12p13.1
CDKN2B	cyclin dependent kinase inhibitor 2B	1788	9p21.3
CDKN2C	cyclin dependent kinase inhibitor 2C	1789	1p32.3
CERKL	ceramide kinase like	22699	2q31.3
CERS1	ceramide synthase 1	14253	19p13.11
CERS2	ceramide synthase 2	14076	1q21.3
CERS3	ceramide synthase 3	23752	15q26.3
CERS4	ceramide synthase 4	23747	19p13.2
CERS5	ceramide synthase 5	23749	12q13.12
CERS6	ceramide synthase 6	23826	2q24.3
CERT1	ceramide transporter 1	2205	5q13.3
CLCN5	chloride voltage-gated channel 5	2023	Xp11.23
DAXX	death domain associated protein	2681	6p21.32
DEGS1	delta 4-desaturase, sphingolipid 1	13709	1q42.11
DHCR7	7-dehydrocholesterol reductase	2860	11q13.4
DICER1	dicer 1, ribonuclease III	17098	14q32.13
DIO1	iodothyronine deiodinase 1	2883	1p32.3
DIO2	iodothyronine deiodinase 2	2884	14q31.1
DUOX1	dual oxidase 1	3062	15q21.1
DUOX2	dual oxidase 2	13273	15q21.1
DUOXA1	dual oxidase maturation factor 1	26507	15q21.1
DUOXA2	dual oxidase maturation factor 2	32698	15q21.1
EBP	EBP cholestenol delta-isomerase	3133	Xp11.23
EGLN1	egl-9 family hypoxia inducible factor 1	1232	1q42.2
EPAS1	endothelial PAS domain protein 1	3374	2p21
EPHA4	EPH receptor A4	3388	2q36.1
FA2H	fatty acid 2-hydroxylase	21197	16q23.1
FH	fumarate hydratase	3700	1q43
FOXE1	forkhead box E1	3806	9q22.33
GAA	glucosidase alpha, acid	4065	17q25.3
GALC	galactosylceramidase	4115	14q31.3
GALNS	galactosamine (N-acetyl)-6-sulfatase	4122	16q24.3
GBA	glucosylceramidase beta	4177	1q22
GBA2	glucosylceramidase beta 2	18986	9p13.3
GCM2	glial cells missing transcription factor 2	4198	6p24.2
GLA	galactosidase, alpha	4296	Xq22.1
GLB1	galactosidase beta 1	4298	3p22.3
GM2A	GM2 ganglioside activator	4367	5q33.1
GNA11	G protein subunit alpha 11	4379	19p13.3
GNAS	GNAS complex locus	4392	20q13.32
GNAS-AS1	GNAS antisense RNA 1	24872	20q13.32
GNPTAB	N-acetylglucosamine-1-phosphate transferase subunits alpha and beta	29670	12q23.2
GNPTG	N-acetylglucosamine-1-phosphate transferase subunit gamma	23026	16p13.3
GNS	glucosamine (N-acetyl)-6-sulfatase	4422	12q14.3
GUSB	glucuronidase beta	4696	7q11.21
HABP2	hyaluronan binding protein 2	4798	10q25.3
HEXA	hexosaminidase subunit alpha	4878	15q23
HEXB	hexosaminidase subunit beta	4879	5q13.3
HGSNAT	heparan-alpha-glucosaminide N-acetyltransferase	26527	8p11.21-p11.1
IDH1	isocitrate dehydrogenase (NADP(+)) 1	5382	2q34
IDH2	isocitrate dehydrogenase (NADP(+)) 2	5383	15q26.1
IDS	iduronate 2-sulfatase	5389	Xq28
IDUA	alpha-L-iduronidase	5391	4p16.3
IYD	iodotyrosine deiodinase	21071	6q25.1
KCNJ5	potassium inwardly rectifying channel subfamily J member 5	6266	11q24.3
KDSR	3-ketodihydrosphingosine reductase	4021	18q21.33
KIF1B	kinesin family member 1B	16636	1p36.22
LAMP2	lysosomal associated membrane protein 2	6501	Xq24
LIPA	lipase A, lysosomal acid type	6617	10q23.31
MANBA	mannosidase beta	6831	4q24
MAX	MYC associated factor X	6913	14q23.3
MBTPS1	membrane bound transcription factor peptidase, site 1	15456	16q23.3-q24.1
MDH2	malate dehydrogenase 2	6971	7q11.23
MEN1	menin 1	7010	11q13
MET	MET proto-oncogene, receptor tyrosine kinase	7029	7q31
MITF	melanocyte inducing transcription factor	7105	3p13
MTOR	mechanistic target of rapamycin kinase	3942	1p36.22
NAGLU	N-acetyl-alpha-glucosaminidase	7632	17q21.2
NAGPA	N-acetylglucosamine-1-phosphodiester alpha-N-acetylglucosaminidase	17378	16p13.3
NEU1	neuraminidase 1	7758	6p21.33
NF1	neurofibromin 1	7765	17q11.2
NF2	neurofibromin 2	7773	22q12.2
NKX2-1	NK2 homeobox 1	11825	14q13.3
NKX2-5	NK2 homeobox 5	2488	5q34
NPC1	NPC intracellular cholesterol transporter 1	7897	18q11.2
NPC2	NPC intracellular cholesterol transporter 2	14537	14q24.3
NRAS	NRAS proto-oncogene, GTPase	7989	1p13.2
PAX8	paired box 8	8622	2q14.1
PBRM1	polybromo 1	30064	3p21.1
PEX7	peroxisomal biogenesis factor 7	8860	6q23.3
PHLDA3	pleckstrin homology like domain family A member 3	8934	1q32.1
PHYH	phytanoyl-CoA 2-hydroxylase	8940	10p13
PIK3CA	phosphatidylinositol-4,5-bisphosphate 3-kinase catalytic subunit alpha	8975	3q26.32
PKHD1	PKHD1 ciliary IPT domain containing fibrocystin/polyductin	9016	6p12.3-p12.2
PNPLA1	patatin like phospholipase domain containing 1	21246	6p21.31
PSAP	prosaposin	9498	10q22.1
PTEN	phosphatase and tensin homolog	9588	10q23.31
RET	ret proto-oncogene	9967	10q11.21
RXRG	retinoid X receptor gamma	10479	1q23.3
SCARB2	scavenger receptor class B member 2	1665	4q21.1
SDHA	succinate dehydrogenase complex flavoprotein subunit A	10680	5p15.33
SDHAF1	succinate dehydrogenase complex assembly factor 1	33867	19q13.12
SDHAF2	succinate dehydrogenase complex assembly factor 2	26034	11q12.2
SDHAF3	succinate dehydrogenase complex assembly factor 3	21752	7q21.3
SDHAF4	succinate dehydrogenase complex assembly factor 4	20957	6q13
SDHB	succinate dehydrogenase complex iron sulfur subunit B	10681	1p36.13
SDHC	succinate dehydrogenase complex subunit C	10682	1q23.3
SDHD	succinate dehydrogenase complex subunit D	10683	11q23.1
SECISBP2	SECIS binding protein 2	30972	9q22.2
SETD2	SET domain containing 2, histone lysine methyltransferase	18420	3p21.31
SGMS1	sphingomyelin synthase 1	29799	10q11.23
SGMS2	sphingomyelin synthase 2	28395	4q25
SGPL1	sphingosine-1-phosphate lyase 1	10817	10q22.1
SGPP1	sphingosine-1-phosphate phosphatase 1	17720	14q23.2
SGPP2	sphingosine-1-phosphate phosphatase 2	19953	2q36.1
SGSH	N-sulfoglucosamine sulfohydrolase	10818	17q25.3
SLC16A2	solute carrier family 16 member 2	10923	Xq13.2
SLC25A11	solute carrier family 25 member 11	10981	17p13.2
SLC26A4	solute carrier family 26 member 4	8818	7q22.3
SLC5A5	solute carrier family 5 member 5	11040	19p13.11
SMPD1	sphingomyelin phosphodiesterase 1	11120	11p15.4
SMPD3	sphingomyelin phosphodiesterase 3	14240	16q22.1
SMPD4	sphingomyelin phosphodiesterase 4	32949	2q21.1
SPHK1	sphingosine kinase 1	11240	17q25.1
SPHK2	sphingosine kinase 2	18859	19q13.33
SPTLC1	serine palmitoyltransferase long chain base subunit 1	11277	9q22.31
SPTLC2	serine palmitoyltransferase long chain base subunit 2	11278	14q24.3
ST3GAL5	ST3 beta-galactoside alpha-2,3-sialyltransferase 5	10872	2p11.2
SUMF1	sulfatase modifying factor 1	20376	3p26.1
TERT	telomerase reverse transcriptase	11730	5p15.33
TG	thyroglobulin	11764	8q24.22
THRA	thyroid hormone receptor alpha	11796	17q21.1
THRB	thyroid hormone receptor beta	11799	3p24.2
TMEM127	transmembrane protein 127	26038	2q11.2
TP53	tumor protein p53	11998	17p13.1
TPO	thyroid peroxidase	12015	2p25.3
TPST2	tyrosylprotein sulfotransferase 2	12021	22q12.1
TSC1	TSC complex subunit 1	12362	9q34
TSC2	TSC complex subunit 2	12363	16p13.3
TSHR	thyroid stimulating hormone receptor	12373	14q24-q31
TTR	transthyretin	12405	18q12.1
UGCG	UDP-glucose ceramide glucosyltransferase	12524	9q31.3
UGT8	UDP glycosyltransferase 8	12555	4q26
VHL	von Hippel-Lindau tumor suppressor	12687	3p25.3
